# Supplementary material for: Structure–Function Analysis of the Essential Mycobacterium tuberculosis P450 Drug Target, CYP121A1
Source: Int J Mol Sci. 2024 Apr 30;25(9):4886. doi: 10.3390/ijms25094886 (PMC11084333; doi:10.3390/ijms25094886)
Supplement: Supplementary file 1 [file ijms-25-04886-s001.zip]

Archive with 1 entries (1 files):
- ijms-2979126-supplementary.pdf
